# Supplementary material for: Internal Malignancy Risk After Carbon Monoxide Poisoning: A Nationwide Population-Based Cohort Study
Source: J Clin Med. 2025 Jan 31;14(3):937. doi: 10.3390/jcm14030937 (PMC11818198; doi:10.3390/jcm14030937)
Supplement: Supplementary file 1 [file jcm-14-00937-s001.zip]

Archive with 1 entries (1 files):
- jcm-3344856-supplementary.pdf
